# Supplementary material for: Study Protocol: Psychometric Testing of the German Vestibular Schwannoma Quality of Life Index—A Multicenter Study on Quality of Life and Patient-Centered Care in Vestibular Schwannoma
Source: Audiol Res. 2026 May 9;16(3):68. doi: 10.3390/audiolres16030068 (PMC13214468; doi:10.3390/audiolres16030068)
Supplement: Supplementary file 1 [file audiolres-16-00068-s001.zip]

Archive with 1 entries (1 files):
- audiolres-4243507-supplementary.pdf
